# Supplementary material for: The role of intestinal microbiota in the pathogenesis of childhood asthma
Source: Front Immunol. 2026 May 8;17:1807925. doi: 10.3389/fimmu.2026.1807925 (PMC13194404; doi:10.3389/fimmu.2026.1807925)
Supplement: Supplementary file 1 [file Table1.xlsx]

## Sheet: Sheet1
Table S1 Core mechanisms linking gut microbiota dysbiosis to childhood asthma.
Microbiota-associated factor	Primary targets	Key mechanisms	Relevance to childhood asthma
Loss of beneficial commensals (Bifidobacterium, Lactobacillus)	Treg cells, dendritic cells, naïve CD4+ T cells	Reduced immune tolerance, weakened Treg induction, impaired control of Th2/Th17 responses	Increases susceptibility to allergic sensitization and airway inflammation
Expansion of pathogenic taxa (Escherichia coli, Streptococcus, Staphylococcus, Veillonella)	Epithelial cells, macrophages, dendritic cells	Enhanced PRR stimulation and pro-inflammatory cytokine release	Amplifies airway inflammation and asthma exacerbation
Th1/Th2 imbalance	Th1 cells, Th2 cells, dendritic cells	Reduced Th1 maturation and excessive IL-4/IL-5/IL-13-driven Th2 polarization	Promotes IgE production, eosinophilic inflammation, and airway hyperresponsiveness
Th17/Treg disequilibrium	Th17 cells, Foxp3+ Treg cells	Increased IL-6/IL-1β/TGF-β signaling favors Th17 differentiation and weakens Treg-mediated suppression	Sustains chronic inflammation and severe asthma phenotypes
Epithelial and dendritic cell activation	Airway epithelial cells, cDC1/cDC2, ILC2s	Release of TSLP, IL-25, and IL-33; enhanced antigen presentation and type 2 immune priming	Drives allergic sensitization, mucus overproduction, and persistent airway inflammation
Inflammatory signaling pathways	TLR4/NF-κB, EGFR, MAPK, JAK/STAT pathways	Dysbiosis-associated signals activate inflammatory cascades and epithelial remodeling programs	Aggravates immune-cell infiltration, mucus hypersecretion, and airway remodeling
Microbial metabolites (SCFAs, LPS, tryptophan derivatives)	Immune cells, epithelial cells, mucosal barrier	Regulate GPR41/43, TLR4, IDO, and AhR signaling, with context-dependent pro- or anti-inflammatory effects	Shape gut–lung immune homeostasis and modulate asthma severity
